# Supplementary material for: Effect of Dietary Linoleic Acid Intake on Eicosapentaenoic Acid Status and Lipoxygenase-Mediated Oxylipin Biosynthesis in Healthy Adults: A Randomized Controlled Trial
Source: Nutrients. 2026 Jun 4;18(11):1814. doi: 10.3390/nu18111814 (PMC13259401; doi:10.3390/nu18111814)
Supplement: Supplementary file 1 [file nutrients-18-01814-s001.zip]

Archive with 1 entries (1 files):
- nutrients-4265303-supplementary.pdf
